# Supplementary material for: Lateralized cerebellar connectivity differentiates auditory pathways in echolocating and non-echolocating whales
Source: PLoS One. 2025 Jun 6;20(6):e0323617. doi: 10.1371/journal.pone.0323617 (PMC12143552; doi:10.1371/journal.pone.0323617)
Supplement: S1 File — S1 Text. Detailed cerebellar and subcortical projection sites in IC-cerebellar traces. S2 Text. Detailed cortical projections in IC-cerebellar traces. S3 Figures. Masked regions of interest in FSLeyes. S3 Figure A. D. delphis. Red= right, blue=left for cerebella, yellow=right and turquoise=left for inferior colliculi. S3 Figure B. S. Attenuata. Red= right, blue=left for cerebella, yellow=right and turquoise=left for inferior colliculi. S3 Figure C. L. acutus. Red= right, blue=left for cerebella, yellow=right and turquoise=left for inferior colliculi. S3 Figure D. B. borealis. Red= right, blue=left for cerebella, yellow=right and turquoise=left for inferior colliculi. S4 Figures. Ascending auditory tractograms. S4 Figure A1: D. delphis, left IC tracts shown in blue, right IC tracts shown in red, minimum threshold set to 1% and maximum threshold set to 30% of waytotals. Orthographic view. S4 Figure A2: D. delphis, left IC tracts shown in blue, right IC tracts shown in red, set to a more liberal threshold of minimum 0.1% and maximum 5% of waytotals. Orthographic view. S4 Figure A3: D. delphis, left IC tracts shown in blue, right IC tracts shown in red, set to a more liberal threshold of minimum 0.1% and maximum 5% of waytotals. Still 3-dimensional view. S4 Figure A4: D. delphis, left IC tracts shown in blue, right IC tracts shown in red, set to a more liberal threshold of minimum 0.1% and maximum 5% of waytotals. Rotating 3-dimensional view. S4 Figure B1: S. attenuata, left IC tracts shown in blue, right IC tracts shown in red, minimum threshold set to 1% and maximum threshold set to 30% of waytotals. Orthographic view. S4 Figure B2: S. attenuata, left IC tracts shown in blue, right IC tracts shown in red, set to a more liberal threshold of minimum 0.1% and maximum 5% of waytotals. Orthographic view. S4 Figure B3: S. attenuata, left IC tracts shown in blue, right IC tracts shown in red, set to a more liberal threshold of minimum 0.1% and maximum 5% of waytotals. Still [file pone.0323617.s001.zip › supporting_information/s8_table_2.xlsx]

## Sheet: 2. Pantropical Spotted Dolphin 
	Trace type	L Waytotal	R Waytotal	Difference Factor (larger/smaller; lateralization factors greater than 1.5 are colored based on strength such that darker=stronger, and red=right, blue=left)
	Plain IC no brainstem	1576000	1542000	1.02205
IC-CB CONNECTIVITY NO BRAINSTEM
	Ipsilateral IC-Cb	384190	459968	1.19724
	Contralateral IC-Cb	262270	135651	1.93342
	Both L and R Cb to one IC	615245	534306	1.15148
IC-CB CONNECTIVITY
	IC -- ipsi Cb Waypoint	95942	110441	1.15112
	IC -- contra Cb Waypoint	230527	80730	2.85553
	IC -- both Cb Waypoint	5815	5068	1.1474
	IC -- contra Cb exclude	500770	653151	1.30429
	IC -- ipsi Cb exclude	626265	625005	1.00202
	IC -- both Cb exclude	413108	553948	1.34093
IPSILATERAL CONNECTIVITY
	IC Ipsi only (contra hemisphere exclusion)	410682	400945	1.02429
	exclude ipsi Cb	325966	327191	1.00376
	waypoint ipsi Cb	87193	77456	1.12571
	exclude IC midslice, not whole-plane	712417	713225	1.00113
CONTRALATERAL CONNECTIVITY
Whole Plane	IC contra only	322394	346265	1.07404
	waypoint ipsi Cb	9036	33727	3.73251
	waypoint contra Cb	230527	80730	2.85553
	waypoint both Cb	5815	5068	1.1474
	exclude contra Cb	94459	268671	2.84431
	exclude ipsi Cb	314061	314088	1.00009
	exclude both Cb	91543	240157	2.62343
@IC level	IC midslice waypoint	6524	14468	2.21766
	waypoint ipsi Cb	352	3062	8.69886
	waypoint contra Cb	751	974	1.29694
	waypoint both Cb	997	3861	3.87262
	exclude contra Cb	5861	13535	2.30933
	exclude ipsi Cb	6171	11400	1.84735
	exclude both Cb	5650	10663	1.88726
*Notes
*Upper brainstem waypoint for all unless noted otherwise.
