# Supplementary material for: Lateralized cerebellar connectivity differentiates auditory pathways in echolocating and non-echolocating whales
Source: PLoS One. 2025 Jun 6;20(6):e0323617. doi: 10.1371/journal.pone.0323617 (PMC12143552; doi:10.1371/journal.pone.0323617)
Supplement: S1 File — S1 Text. Detailed cerebellar and subcortical projection sites in IC-cerebellar traces. S2 Text. Detailed cortical projections in IC-cerebellar traces. S3 Figures. Masked regions of interest in FSLeyes. S3 Figure A. D. delphis. Red= right, blue=left for cerebella, yellow=right and turquoise=left for inferior colliculi. S3 Figure B. S. Attenuata. Red= right, blue=left for cerebella, yellow=right and turquoise=left for inferior colliculi. S3 Figure C. L. acutus. Red= right, blue=left for cerebella, yellow=right and turquoise=left for inferior colliculi. S3 Figure D. B. borealis. Red= right, blue=left for cerebella, yellow=right and turquoise=left for inferior colliculi. S4 Figures. Ascending auditory tractograms. S4 Figure A1: D. delphis, left IC tracts shown in blue, right IC tracts shown in red, minimum threshold set to 1% and maximum threshold set to 30% of waytotals. Orthographic view. S4 Figure A2: D. delphis, left IC tracts shown in blue, right IC tracts shown in red, set to a more liberal threshold of minimum 0.1% and maximum 5% of waytotals. Orthographic view. S4 Figure A3: D. delphis, left IC tracts shown in blue, right IC tracts shown in red, set to a more liberal threshold of minimum 0.1% and maximum 5% of waytotals. Still 3-dimensional view. S4 Figure A4: D. delphis, left IC tracts shown in blue, right IC tracts shown in red, set to a more liberal threshold of minimum 0.1% and maximum 5% of waytotals. Rotating 3-dimensional view. S4 Figure B1: S. attenuata, left IC tracts shown in blue, right IC tracts shown in red, minimum threshold set to 1% and maximum threshold set to 30% of waytotals. Orthographic view. S4 Figure B2: S. attenuata, left IC tracts shown in blue, right IC tracts shown in red, set to a more liberal threshold of minimum 0.1% and maximum 5% of waytotals. Orthographic view. S4 Figure B3: S. attenuata, left IC tracts shown in blue, right IC tracts shown in red, set to a more liberal threshold of minimum 0.1% and maximum 5% of waytotals. Still [file pone.0323617.s001.zip › supporting_information/s9_table.xlsx]

## Sheet: Cerebellar Target Figures
	Subregion:	Implicated in:	Laterality in Odontoceti	Laterality in Mysticete	Function in humans and other mammals
	I-V	-	-	-	Somatomotor representation of fore and hind limbs
	VI	L. acutus, B. borealis	Right	Left	Somatomotor representation of head, neck, lips, tongue
	Crus I	D. delphis, S. attenuata, L. acutus, B. borealis	Left	Left	Executive processing, working memory, relational processing, syntactic language comprehension (especially in right lobule)
	Crus II	D. delphis, S. attenuata, L. acutus	Left	-	Executive and associative processing, semantic language comprehension (especially in right lobule), theory of mind, social cognition, and relational processing (especially in left lobule)
	VIIb	D. delphis, B. borealis	Bilateral	Left	Understudied; possibly visuospatial working memory, sensorimotor representation of limbs, or auditory processing
	VIIIa	D. delphis, L. acutus, B. borealis	Right*	Bilateral	Sensorimotor representation, auditory processing in humans and cats, echolocative sound production in bats
	VIIIb	S. attenuata, L. acutus	Bilateral	-	Sensorimotor representation, auditory processing in humans and cats, echolocative sound production in bats
	IX	D. delphis, S. attenuata, L. acutus, B. borealis	Left*	Bilateral	Auditory and visual processing in rodents, echolocative sound production in bats, langauge and social cognition in humans
	X	D. delphis	Bilateral	-	Balance/vestibular processing and eye movement
	Vermis	S. attenuata, L. acutus	Left*	-	Social and emotional/affective processing
