# Supplementary material for: Lateralized cerebellar connectivity differentiates auditory pathways in echolocating and non-echolocating whales
Source: PLoS One. 2025 Jun 6;20(6):e0323617. doi: 10.1371/journal.pone.0323617 (PMC12143552; doi:10.1371/journal.pone.0323617)
Supplement: S1 File — S1 Text. Detailed cerebellar and subcortical projection sites in IC-cerebellar traces. S2 Text. Detailed cortical projections in IC-cerebellar traces. S3 Figures. Masked regions of interest in FSLeyes. S3 Figure A. D. delphis. Red= right, blue=left for cerebella, yellow=right and turquoise=left for inferior colliculi. S3 Figure B. S. Attenuata. Red= right, blue=left for cerebella, yellow=right and turquoise=left for inferior colliculi. S3 Figure C. L. acutus. Red= right, blue=left for cerebella, yellow=right and turquoise=left for inferior colliculi. S3 Figure D. B. borealis. Red= right, blue=left for cerebella, yellow=right and turquoise=left for inferior colliculi. S4 Figures. Ascending auditory tractograms. S4 Figure A1: D. delphis, left IC tracts shown in blue, right IC tracts shown in red, minimum threshold set to 1% and maximum threshold set to 30% of waytotals. Orthographic view. S4 Figure A2: D. delphis, left IC tracts shown in blue, right IC tracts shown in red, set to a more liberal threshold of minimum 0.1% and maximum 5% of waytotals. Orthographic view. S4 Figure A3: D. delphis, left IC tracts shown in blue, right IC tracts shown in red, set to a more liberal threshold of minimum 0.1% and maximum 5% of waytotals. Still 3-dimensional view. S4 Figure A4: D. delphis, left IC tracts shown in blue, right IC tracts shown in red, set to a more liberal threshold of minimum 0.1% and maximum 5% of waytotals. Rotating 3-dimensional view. S4 Figure B1: S. attenuata, left IC tracts shown in blue, right IC tracts shown in red, minimum threshold set to 1% and maximum threshold set to 30% of waytotals. Orthographic view. S4 Figure B2: S. attenuata, left IC tracts shown in blue, right IC tracts shown in red, set to a more liberal threshold of minimum 0.1% and maximum 5% of waytotals. Orthographic view. S4 Figure B3: S. attenuata, left IC tracts shown in blue, right IC tracts shown in red, set to a more liberal threshold of minimum 0.1% and maximum 5% of waytotals. Still [file pone.0323617.s001.zip › supporting_information/s8_table_3.xlsx]

## Sheet: 3. Atlantic White Sided Dolphin
ATLANTIC WHITE-SIDED DOLPHIN
	Trace type	L Waytotal	R Waytotal	Difference Factor (larger/smaller; lateralization factors greater than 1.5 are colored based on strength such that darker=stronger, and red=right, blue=left)
	Plain IC no brainstem	4740000	4345000	1.09091
IC-CB CONNECTIVITY NO BRAINSTEM
	Ipsilateral IC-Cb	732507	591159	1.2391
	Contralateral IC-Cb	226620	84978	2.66681
	Both L and R Cb to one IC	220613	82556	2.67228
IC-CB CONNECTIVITY
	IC -- ipsi Cb Waypoint	45747	56566	1.2365
	IC -- contra Cb Waypoint	7299	4702	1.55232
	IC -- both Cb Waypoint	2296	3432	1.49477
	IC -- contra Cb exclude	330759	276825	1.19483
	IC -- ipsi Cb exclude	294307	227116	1.29584
	IC -- both Cb exclude	289168	226211	1.27831
IPSILATERAL CONNECTIVITY
	IC Ipsi only (contra hemisphere exclusion)	320811	236146	1.35853
	exclude ipsi Cb	280115	188255	1.48796
	waypoint ipsi Cb	41889	49670	1.18575
	exclude IC midslice, not 163x	322829	264626	1.21994
CONTRALATERAL CONNECTIVITY
Whole Plane	IC contra only	19434	48093	2.47468
	waypoint ipsi Cb	4147	6806	1.64119
	waypoint contra Cb	7225	4587	1.5751
	waypoint both Cb	2228	3318	1.48923
	exclude contra Cb	12077	43772	3.62441
	exclude ipsi Cb	15244	41510	2.72304
	exclude both Cb	10003	40053	4.0041
@IC level	IC midslice waypoint	16687	17786	1.06586
	waypoint ipsi Cb	3712	4463	1.20232
	waypoint contra Cb	6469	3822	1.69257
	waypoint both Cb	1858	2868	1.5436
	exclude contra Cb	10128	14121	1.39425
	exclude ipsi Cb	12887	13358	1.03655
	exclude both Cb	8104	12412	1.53159
*Notes
*Upper brainstem waypoint for all unless noted otherwise.
