# Supplementary material for: Lateralized cerebellar connectivity differentiates auditory pathways in echolocating and non-echolocating whales
Source: PLoS One. 2025 Jun 6;20(6):e0323617. doi: 10.1371/journal.pone.0323617 (PMC12143552; doi:10.1371/journal.pone.0323617)
Supplement: S1 File — S1 Text. Detailed cerebellar and subcortical projection sites in IC-cerebellar traces. S2 Text. Detailed cortical projections in IC-cerebellar traces. S3 Figures. Masked regions of interest in FSLeyes. S3 Figure A. D. delphis. Red= right, blue=left for cerebella, yellow=right and turquoise=left for inferior colliculi. S3 Figure B. S. Attenuata. Red= right, blue=left for cerebella, yellow=right and turquoise=left for inferior colliculi. S3 Figure C. L. acutus. Red= right, blue=left for cerebella, yellow=right and turquoise=left for inferior colliculi. S3 Figure D. B. borealis. Red= right, blue=left for cerebella, yellow=right and turquoise=left for inferior colliculi. S4 Figures. Ascending auditory tractograms. S4 Figure A1: D. delphis, left IC tracts shown in blue, right IC tracts shown in red, minimum threshold set to 1% and maximum threshold set to 30% of waytotals. Orthographic view. S4 Figure A2: D. delphis, left IC tracts shown in blue, right IC tracts shown in red, set to a more liberal threshold of minimum 0.1% and maximum 5% of waytotals. Orthographic view. S4 Figure A3: D. delphis, left IC tracts shown in blue, right IC tracts shown in red, set to a more liberal threshold of minimum 0.1% and maximum 5% of waytotals. Still 3-dimensional view. S4 Figure A4: D. delphis, left IC tracts shown in blue, right IC tracts shown in red, set to a more liberal threshold of minimum 0.1% and maximum 5% of waytotals. Rotating 3-dimensional view. S4 Figure B1: S. attenuata, left IC tracts shown in blue, right IC tracts shown in red, minimum threshold set to 1% and maximum threshold set to 30% of waytotals. Orthographic view. S4 Figure B2: S. attenuata, left IC tracts shown in blue, right IC tracts shown in red, set to a more liberal threshold of minimum 0.1% and maximum 5% of waytotals. Orthographic view. S4 Figure B3: S. attenuata, left IC tracts shown in blue, right IC tracts shown in red, set to a more liberal threshold of minimum 0.1% and maximum 5% of waytotals. Still [file pone.0323617.s001.zip › supporting_information/s8_table_4.xlsx]

## Sheet: 4. Sei Whale Full
SEI WHALE
	Trace type	L Waytotal	R Waytotal	Difference Factor (larger/smaller; lateralization factors greater than 1.5 are colored based on strength such that darker=stronger, and red=right, blue=left)
	Plain IC no brainstem	38800000	39100000	1.00773
IC-CB CONNECTIVITY NO BRAINSTEM
	Ipsilateral IC-Cb	652294	806455	1.23634
	Contralateral IC-Cb	14931	265280	17.7671
	Both L and R Cb to one IC	662976	1063757	1.60452
IC-CB CONNECTIVITY
	IC -- ipsi Cb Waypoint	251224	375167	1.49336
	IC -- contra Cb Waypoint	7841	263821	33.6463
	IC -- both Cb Waypoint	258388	631927	2.44565
	IC -- contra Cb exclude	4885047	4927539	1.0087
	IC -- ipsi Cb exclude	4651769	4823997	1.03702
	IC -- both Cb exclude	4646760	4576655	1.01532
IPSILATERAL CONNECTIVITY
	IC Ipsi only	4665825	4216071	1.10668
	exclude ipsi Cb	4428754	3874173	1.14315
	waypoint ipsi Cb	247167	360336	1.45786
	exclude IC midslice, not whole-plane	4892387	5182521	1.0593
CONTRALATERAL CONNECTIVITY
Whole Plane	IC contra only	233688	997846	4.26999
	waypoint ipsi Cb	4108	15958	3.88462
	waypoint contra Cb	7841	263821	33.6463
	waypoint both Cb	11295	273184	24.1863
	exclude contra Cb	69792	735090	10.5326
	exclude ipsi Cb	229880	981968	4.27165
	exclude both Cb	223606	726441	3.24875
@IC level	IC midslice waypoint	1296	424	3.0566
	waypoint ipsi Cb	120	75	1.6
	waypoint contra Cb	41	64	1.56098
	waypoint both Cb	151	99	1.52525
	exclude contra Cb	1211	341	3.55132
	exclude ipsi Cb	1173	329	3.56535
	exclude both Cb	1064	270	3.94074
*Notes
*Upper brainstem waypoint for all unless noted otherwise.
