# Supplementary material for: Lateralized cerebellar connectivity differentiates auditory pathways in echolocating and non-echolocating whales
Source: PLoS One. 2025 Jun 6;20(6):e0323617. doi: 10.1371/journal.pone.0323617 (PMC12143552; doi:10.1371/journal.pone.0323617)
Supplement: S1 File — S1 Text. Detailed cerebellar and subcortical projection sites in IC-cerebellar traces. S2 Text. Detailed cortical projections in IC-cerebellar traces. S3 Figures. Masked regions of interest in FSLeyes. S3 Figure A. D. delphis. Red= right, blue=left for cerebella, yellow=right and turquoise=left for inferior colliculi. S3 Figure B. S. Attenuata. Red= right, blue=left for cerebella, yellow=right and turquoise=left for inferior colliculi. S3 Figure C. L. acutus. Red= right, blue=left for cerebella, yellow=right and turquoise=left for inferior colliculi. S3 Figure D. B. borealis. Red= right, blue=left for cerebella, yellow=right and turquoise=left for inferior colliculi. S4 Figures. Ascending auditory tractograms. S4 Figure A1: D. delphis, left IC tracts shown in blue, right IC tracts shown in red, minimum threshold set to 1% and maximum threshold set to 30% of waytotals. Orthographic view. S4 Figure A2: D. delphis, left IC tracts shown in blue, right IC tracts shown in red, set to a more liberal threshold of minimum 0.1% and maximum 5% of waytotals. Orthographic view. S4 Figure A3: D. delphis, left IC tracts shown in blue, right IC tracts shown in red, set to a more liberal threshold of minimum 0.1% and maximum 5% of waytotals. Still 3-dimensional view. S4 Figure A4: D. delphis, left IC tracts shown in blue, right IC tracts shown in red, set to a more liberal threshold of minimum 0.1% and maximum 5% of waytotals. Rotating 3-dimensional view. S4 Figure B1: S. attenuata, left IC tracts shown in blue, right IC tracts shown in red, minimum threshold set to 1% and maximum threshold set to 30% of waytotals. Orthographic view. S4 Figure B2: S. attenuata, left IC tracts shown in blue, right IC tracts shown in red, set to a more liberal threshold of minimum 0.1% and maximum 5% of waytotals. Orthographic view. S4 Figure B3: S. attenuata, left IC tracts shown in blue, right IC tracts shown in red, set to a more liberal threshold of minimum 0.1% and maximum 5% of waytotals. Still [file pone.0323617.s001.zip › supporting_information/s8_table_1.xlsx]

## Sheet: 1. Common Dolphin Full
COMMON DOLPHIN
	Trace type	L Waytotal	R Waytotal	Difference Factor (larger/smaller; lateralization factors greater than 1.5 are colored based on strength such that darker=stronger, and red=right, blue=left)
	Plain IC no brainstem	1650000	1264000	1.30538
IC-CB CONNECTIVITY NO BRAINSTEM
	Ipsilateral IC-Cb	736616	413727	1.78044
	Contralateral IC-Cb	926125	242404	3.82058
	Both L and R Cb to one IC	1525278	595018	2.56341
IC-CB CONNECTIVITY
	IC -- ipsi Cb Waypoint	1355875	144042	9.41305
	IC -- contra Cb Waypoint	750741	16905	44.4094
	IC -- both Cb Waypoint	1153184	472675	2.4397
	IC -- contra Cb exclude	759469	1230758	1.62055
	IC -- ipsi Cb exclude	1312495	1177236	1.1149
	IC -- both Cb exclude	500336	1005130	2.00891
IPSILATERAL CONNECTIVITY
	IC Ipsi only	548274	1024781	1.8691
	exclude ipsi Cb	328653	820746	2.4973
	waypoint ipsi Cb	222880	215808	1.03277
	exclude IC midslice, not whole-plane	1606714	1440868	1.1151
CONTRALATERAL CONNECTIVITY
Whole Plane	IC contra only	1116067	456551	2.44456
	waypoint ipsi Cb	129756	75105	1.72766
	waypoint contra Cb	911396	233273	3.90699
	waypoint both Cb	953491	260995	3.65329
	exclude contra Cb	218863	228190	1.04262
	exclude ipsi Cb	1001728	382171	2.62115
	exclude both Cb	174835	200102	1.14452
@IC level	IC midslice waypoint	11125	10735	1.03633
	waypoint ipsi Cb	3169	1526	2.07667
	waypoint contra Cb	2006	3577	1.78315
	waypoint both Cb	4371	4143	1.05503
	exclude contra Cb	9227	7140	1.2923
	exclude ipsi Cb	7781	9081	1.16707
	exclude both Cb	6601	6643	1.00636
*Notes
*Upper brainstem waypoint for all unless noted otherwise.
